# Supplementary material for: Preparations of Polyurethane Foam Composite (PUFC) Pads Containing Micro-/Nano-Crystalline Cellulose (MCC/NCC) toward the Chemical Mechanical Polishing Process
Source: Polymers (Basel). 2024 Sep 27;16(19):2738. doi: 10.3390/polym16192738 (PMC11479108; doi:10.3390/polym16192738)
Supplement: Supplementary file 1 [file polymers-16-02738-s001.zip]

Archive with 1 entries (1 files):
- polymers-3205491-supplementary.pdf
